# Supplementary material for: 4,10-Diformyl-2,6,8,12-tetra­nitro-2,4,6,8,10,12-hexa­azatetra­cyclo­[5.5.0.05,9.03,11]dodeca­ne
Source: Acta Crystallogr Sect E Struct Rep Online. 2010 Jan 13;66(Pt 2):o338. doi: 10.1107/S1600536809055676 (PMC2979879; doi:10.1107/S1600536809055676)
Supplement: Supplementary file 2 [file e-66-0o338-Isup2.hkl]

# 
# h,k,l, Fc-squared, Fo-squared, sigma(Fo-squared) and status flag 
# 
data_I
_shelx_title ' BO317 in P2(1)2(1)2(1)' 
_shelx_refln_list_code          4 
_shelx_F_calc_maximum      170.91 
_exptl_crystal_F_000       824.00 
_reflns_d_resolution_high  0.7702 
 
loop_ 
 _symmetry_equiv_pos_as_xyz 
 'x, y, z' 
 '-x+1/2, -y, z+1/2' 
 '-x, y+1/2, -z+1/2' 
 'x+1/2, -y+1/2, -z' 
 
_cell_length_a     8.7794 
_cell_length_b    12.7151 
_cell_length_c    12.7165 
_cell_angle_alpha  90.000 
_cell_angle_beta   90.000 
_cell_angle_gamma  90.000 
 
_shelx_F_squared_multiplier     1.000 
 
loop_ 
 _refln_index_h 
 _refln_index_k 
 _refln_index_l 
 _refln_F_squared_calc 
 _refln_F_squared_meas 
 _refln_F_squared_sigma 
 _refln_observed_status 
   2   0   0      728.96      684.09      7.52 o 
   4   0   0     7216.44     7507.83     83.89 o 
   6   0   0      304.61      313.58     11.07 o 
   8   0   0      673.38      773.02     27.73 o 
  10   0   0        0.77        3.68      8.95 o 
   2   1   0      425.25      356.83      8.55 o 
   3   1   0     2027.12     1934.53     20.54 o 
   4   1   0     1541.17     1514.52     20.94 o 
   5   1   0     2535.69     2495.64     39.74 o 
   6   1   0        8.65        4.17      2.42 o 
   7   1   0      120.70      113.64     11.33 o 
   8   1   0        0.05        4.67      2.43 o 
   9   1   0      119.98       97.37     14.76 o 
  10   1   0       45.37       48.72     10.47 o 
  11   1   0      287.88      136.71     85.34 o 
   0   2   0      732.51      650.10      9.70 o 
   1   2   0     1193.03     1052.40      7.59 o 
   2   2   0     7803.51     7524.51     49.46 o 
   3   2   0      277.80      240.05      4.59 o 
   4   2   0      138.06      142.11      7.95 o 
   5   2   0      682.01      709.25     17.24 o 
   6   2   0        9.95       13.48      4.23 o 
   7   2   0       84.47       95.60     11.07 o 
   8   2   0      127.27      124.48     20.07 o 
   9   2   0        3.44       12.38      6.56 o 
  10   2   0        0.79        4.63      5.18 o 
  11   2   0      206.23      142.56     54.89 o 
   1   3   0     1676.87     1442.62     11.47 o 
   2   3   0     3075.02     2834.54     17.60 o 
   3   3   0      502.18      536.62      6.45 o 
   4   3   0      379.37      413.39     11.80 o 
   5   3   0     2080.77     2207.38     50.27 o 
   6   3   0       89.12       94.13     13.68 o 
   7   3   0       28.73       29.99      8.50 o 
   8   3   0      482.63      476.12     24.81 o 
   9   3   0        3.44       15.52      8.97 o 
  10   3   0      188.04      168.82     30.63 o 
  11   3   0      215.21      122.11     75.07 o 
   0   4   0     7213.46     6960.21     54.95 o 
   1   4   0     1235.43     1145.20     11.78 o 
   2   4   0      920.17      941.64     10.46 o 
   3   4   0      131.85      147.17      5.29 o 
   4   4   0     6432.53     6637.42     76.92 o 
   5   4   0      919.72      972.88     26.37 o 
   6   4   0      824.38      838.89     26.28 o 
   7   4   0       50.73       59.34      9.98 o 
   8   4   0       68.86       51.47     11.08 o 
   9   4   0      120.96       99.14     24.34 o 
  10   4   0      587.26      712.35     32.87 o 
  11   4   0        0.00        5.71      9.23 o 
   1   5   0     1550.57     1571.27     17.74 o 
   2   5   0       94.30       87.81      7.89 o 
   3   5   0     5052.60     5299.25     45.24 o 
   4   5   0     1415.04     1342.42     16.07 o 
   5   5   0      279.90      247.00     17.36 o 
   6   5   0      469.56      493.58     23.57 o 
   7   5   0       14.43       18.17      7.78 o 
   8   5   0       82.92       72.93     14.74 o 
   9   5   0       32.90       18.35      7.22 o 
  10   5   0      140.39      123.49     42.17 o 
   0   6   0      214.38      225.45     20.89 o 
   1   6   0     1436.01     1452.63     20.38 o 
   2   6   0       30.40       30.71      3.18 o 
   3   6   0      288.91      303.11      9.01 o 
   4   6   0     1286.76     1357.06     20.16 o 
   5   6   0      259.21      263.88     10.98 o 
   6   6   0      304.99      314.20     24.47 o 
   7   6   0      613.35      541.86     26.77 o 
   8   6   0      360.54      341.20     18.66 o 
   9   6   0       44.72       35.34     25.80 o 
  10   6   0       15.35       12.88      7.88 o 
   1   7   0     1141.18     1042.45     26.25 o 
   2   7   0      822.49      819.26     15.17 o 
   3   7   0     1782.62     1726.49     23.74 o 
   4   7   0      752.86      687.03     15.78 o 
   5   7   0      316.13      308.99     16.73 o 
   6   7   0       40.96       39.09     12.01 o 
   7   7   0      146.28      153.93     24.03 o 
   8   7   0        6.95       15.53      5.60 o 
   9   7   0        3.44        6.24      7.15 o 
  10   7   0       57.47       50.28     30.75 o 
   0   8   0     6996.48     7452.94    134.37 o 
   1   8   0     1315.14     1322.05     28.17 o 
   2   8   0        7.30       11.08      4.87 o 
   3   8   0        1.59       13.86      5.82 o 
   4   8   0      890.02      823.70     27.55 o 
   5   8   0      240.21      252.14     15.12 o 
   6   8   0       59.61       49.97     10.11 o 
   7   8   0      636.00      639.63     26.44 o 
   8   8   0      267.30      252.75     40.31 o 
   9   8   0       12.62       15.84      7.74 o 
   1   9   0      211.84      212.30     23.60 o 
   2   9   0      141.60      129.66     15.12 o 
   3   9   0        8.56       13.01      4.11 o 
   4   9   0       10.44        2.15      6.26 o 
   5   9   0      129.15      105.12     13.60 o 
   6   9   0       13.57       13.63      6.86 o 
   7   9   0      110.39      124.31     27.59 o 
   8   9   0       94.90       78.81     33.22 o 
   9   9   0       33.69       29.23      7.52 o 
   0  10   0      342.31      368.13     40.56 o 
   1  10   0     1342.58     1386.47     36.48 o 
   2  10   0      299.15      283.51     16.77 o 
   3  10   0     1706.38     1778.43     32.44 o 
   4  10   0      222.73      217.53     20.02 o 
   5  10   0      307.91      299.55     24.79 o 
   6  10   0       20.22       17.84      6.15 o 
   7  10   0        0.15       13.20     12.08 o 
   8  10   0      163.15      190.32     43.29 o 
   9  10   0      134.67      112.91     55.30 o 
   1  11   0      363.31      379.02     18.98 o 
   2  11   0      111.56       95.29     12.83 o 
   3  11   0     1071.20     1014.53     31.98 o 
   4  11   0       51.07       49.68      8.74 o 
   5  11   0      275.31      288.23     27.14 o 
   6  11   0       28.93       16.58      8.05 o 
   7  11   0       16.00        9.09     10.50 o 
   8  11   0       12.17       16.74      9.71 o 
   0  12   0      101.45      112.19     17.00 o 
   1  12   0      581.88      543.14     21.51 o 
   2  12   0        0.52        6.62      4.52 o 
   3  12   0        3.69       11.31      5.99 o 
   4  12   0        0.01       16.62      5.81 o 
   5  12   0       34.85       24.57      8.49 o 
   6  12   0      166.31      155.30     41.12 o 
   7  12   0        0.40       -5.79      8.54 o 
   1  13   0      156.10      127.96     24.73 o 
   2  13   0      434.99      432.49     21.39 o 
   3  13   0        9.56        8.03      5.69 o 
   4  13   0       72.66       88.14     13.47 o 
   5  13   0       14.38       14.09      7.09 o 
   6  13   0       60.06       89.23     21.37 o 
   7  13   0      196.03      182.72     20.86 o 
   0  14   0       80.63       65.22     17.58 o 
   1  14   0       20.25       25.24      6.81 o 
   2  14   0       93.69       89.89     13.80 o 
   3  14   0     1331.05     1483.31     30.54 o 
   4  14   0       18.00       26.15      8.77 o 
   5  14   0       18.27       31.68     12.24 o 
   6  14   0       89.54       74.81     15.05 o 
   1  15   0       83.32      126.90     18.88 o 
   2  15   0       52.76       57.74     11.56 o 
   3  15   0      461.45      467.13     25.21 o 
   4  15   0       27.34       23.18     17.19 o 
   0  16   0      176.89      182.90     43.18 o 
   1  16   0        0.10        9.65      6.69 o 
   2  16   0        0.01       19.17      5.68 o 
   2   0   1       97.17      101.49      4.75 o 
   3   0   1    29211.68    32767.17    218.30 o 
   4   0   1      457.45      432.31      7.07 o 
   5   0   1     1045.31     1076.47     12.05 o 
   6   0   1      148.10      161.58      7.36 o 
   7   0   1      890.03      911.04     19.02 o 
   8   0   1      407.66      478.91     19.97 o 
   9   0   1       83.30       71.43     10.83 o 
  10   0   1       95.38       69.32     22.39 o 
  11   0   1        5.77       19.10      7.81 o 
   1   1   1     6232.96     6072.41     27.35 o 
   2   1   1     1789.05     1663.16     10.36 o 
   3   1   1      155.72      157.18      2.54 o 
   4   1   1      573.14      566.34      4.64 o 
   5   1   1     1271.46     1225.21     16.42 o 
   6   1   1      219.53      235.41      6.40 o 
   7   1   1      400.63      400.80      8.78 o 
   8   1   1      176.24      167.88     12.85 o 
   9   1   1       81.06       70.21     12.11 o 
  10   1   1      116.95      107.36     15.18 o 
  11   1   1       27.12       17.26      7.02 o 
   0   2   1     6965.80     6874.38     58.61 o 
   1   2   1     1689.22     1553.27     10.98 o 
   2   2   1     2792.52     2646.36     16.35 o 
   3   2   1     3151.08     3123.99     22.50 o 
   4   2   1       44.50       39.59      2.41 o 
   5   2   1     1140.66     1144.06     13.50 o 
   6   2   1      749.28      781.24     20.14 o 
   7   2   1      246.10      247.75     12.73 o 
   8   2   1      224.81      226.86     10.74 o 
   9   2   1       49.66       50.33      8.58 o 
  10   2   1       12.80        9.56      4.96 o 
  11   2   1       73.48       57.80     12.42 o 
   0   3   1     5163.14     4994.23     28.40 o 
   1   3   1     1016.49      912.07      6.71 o 
   2   3   1     4996.51     4713.86     21.57 o 
   3   3   1     2176.97     2250.05     16.33 o 
   4   3   1       85.38       87.45      4.45 o 
   5   3   1       49.94       47.41      4.20 o 
   6   3   1       96.86       83.77      7.51 o 
   7   3   1      137.00      141.08      9.58 o 
   8   3   1      260.85      267.02     15.79 o 
   9   3   1      236.40      192.88     25.86 o 
  10   3   1      393.92      397.76     16.69 o 
  11   3   1       10.51       13.66      7.24 o 
   0   4   1       22.85       23.21      3.00 o 
   1   4   1    13666.50    13864.93     62.38 o 
   2   4   1     3384.00     3266.05     17.76 o 
   3   4   1     8239.64     8299.59     48.29 o 
   4   4   1       93.93      100.16      4.10 o 
   5   4   1      212.52      190.18      9.65 o 
   6   4   1       15.52       14.14      3.43 o 
   7   4   1     1252.28     1264.39     19.04 o 
   8   4   1      230.49      220.11     13.44 o 
   9   4   1      135.64      135.15     27.73 o 
  10   4   1      176.15      177.55     27.33 o 
  11   4   1       39.70       28.92      9.57 o 
   0   5   1     2157.21     2138.04     22.61 o 
   1   5   1     4958.19     5069.66     33.45 o 
   2   5   1     2139.14     2085.04     16.93 o 
   3   5   1     2078.88     2167.70     15.58 o 
   4   5   1     1040.04     1054.02     12.97 o 
   5   5   1     1287.43     1281.52     21.43 o 
   6   5   1     1190.32     1295.54     28.07 o 
   7   5   1      281.75      297.48     11.39 o 
   8   5   1      121.91      114.67     10.93 o 
   9   5   1        1.49        9.42      2.98 o 
  10   5   1       65.66       74.43     14.91 o 
   0   6   1      318.36      285.10      8.07 o 
   1   6   1       32.19       32.36      2.90 o 
   2   6   1      278.09      295.79      6.81 o 
   3   6   1      543.00      504.19     10.83 o 
   4   6   1      344.69      336.38      6.32 o 
   5   6   1      659.80      631.52     13.96 o 
   6   6   1      164.59      150.29     13.78 o 
   7   6   1      118.20      150.51     12.89 o 
   8   6   1       62.92       61.55      8.51 o 
   9   6   1        9.44       11.69      3.73 o 
  10   6   1       28.58       19.07      9.06 o 
   0   7   1     2838.60     2692.78     68.03 o 
   1   7   1      656.18      636.62     13.22 o 
   2   7   1      324.97      298.41      8.17 o 
   3   7   1      189.80      192.30      8.63 o 
   4   7   1      390.09      379.87     16.40 o 
   5   7   1     1182.12     1141.38     17.99 o 
   6   7   1       72.59       90.67      8.43 o 
   7   7   1       40.16       30.03      6.30 o 
   8   7   1       33.56       20.86      4.75 o 
   9   7   1       81.62       70.11     12.58 o 
  10   7   1      176.61      156.74     34.12 o 
   0   8   1     2322.71     2308.10     36.12 o 
   1   8   1      228.04      254.74     14.37 o 
   2   8   1      195.61      205.47     12.21 o 
   3   8   1     1131.72     1157.62     27.93 o 
   4   8   1       17.51       19.76      3.90 o 
   5   8   1       63.60       52.59      5.15 o 
   6   8   1      615.17      592.99     16.99 o 
   7   8   1      272.12      275.40     14.87 o 
   8   8   1       49.60       47.24      7.34 o 
   9   8   1      151.68      141.18     27.10 o 
   0   9   1      527.86      490.17     20.79 o 
   1   9   1      288.04      287.03     12.69 o 
   2   9   1      347.54      372.57     12.97 o 
   3   9   1      484.58      475.43     16.05 o 
   4   9   1      298.49      306.22     16.47 o 
   5   9   1      401.80      420.54     15.75 o 
   6   9   1       23.22       27.05      5.89 o 
   7   9   1       21.61       22.29      7.06 o 
   8   9   1      284.27      322.52     20.50 o 
   9   9   1        3.21       13.07      5.93 o 
   0  10   1     2420.61     2600.84     62.88 o 
   1  10   1       37.09       42.93      4.74 o 
   2  10   1      854.10      867.05     16.48 o 
   3  10   1      376.37      374.34     12.55 o 
   4  10   1     1027.40     1080.33     12.37 o 
   5  10   1       53.70       44.40      4.97 o 
   6  10   1      181.07      146.84     13.99 o 
   7  10   1       88.35       77.66     14.02 o 
   8  10   1       29.93       45.93     15.33 o 
   9  10   1       72.14       56.33     16.09 o 
   0  11   1       72.35       73.35      9.44 o 
   1  11   1      807.95      851.48     16.57 o 
   2  11   1     1603.07     1605.48     21.66 o 
   3  11   1      681.90      694.14     12.37 o 
   4  11   1      139.32      123.32     12.28 o 
   5  11   1      239.80      257.16      8.84 o 
   6  11   1       66.70       60.53     13.41 o 
   7  11   1      173.57      185.47     26.83 o 
   8  11   1        3.67       21.53      7.85 o 
   0  12   1       30.48       34.76      8.39 o 
   1  12   1      284.36      308.30     17.69 o 
   2  12   1     1752.96     1867.65     24.16 o 
   3  12   1      122.27      117.91     10.34 o 
   4  12   1      118.81      115.90      9.93 o 
   5  12   1       23.27       17.84      3.51 o 
   6  12   1       10.53       13.88      5.42 o 
   7  12   1        3.16       13.26      6.38 o 
   0  13   1       43.20       41.30      8.90 o 
   1  13   1       24.69       26.38      6.96 o 
   2  13   1       15.04       21.64      4.40 o 
   3  13   1      310.52      319.59     19.79 o 
   4  13   1       84.85       81.29      8.96 o 
   5  13   1      504.45      543.12     16.14 o 
   6  13   1      247.53      217.53     45.88 o 
   0  14   1     1887.06     2054.30     45.83 o 
   1  14   1       33.81       46.06      6.96 o 
   2  14   1       46.13       30.20      5.11 o 
   3  14   1       68.11       70.64      9.22 o 
   4  14   1      251.52      248.28     25.41 o 
   5  14   1       35.18       36.59      7.70 o 
   6  14   1       97.26       90.08     24.39 o 
   0  15   1       11.81       13.81      5.47 o 
   1  15   1       94.68       94.60     14.04 o 
   2  15   1       45.33       36.12      7.28 o 
   3  15   1       21.26       17.95      4.18 o 
   4  15   1       39.59       30.51      8.08 o 
   0  16   1       43.10       51.88     11.03 o 
   1  16   1      170.85      137.79     20.30 o 
   2  16   1       67.07       66.63      8.26 o 
   1   0   2     1518.10     1347.87      9.60 o 
   2   0   2     5763.37     5896.88     32.14 o 
   3   0   2      347.13      319.58      5.16 o 
   4   0   2      304.44      261.91      8.22 o 
   5   0   2      126.51      122.07      6.30 o 
   6   0   2     1717.22     1695.67     22.26 o 
   7   0   2       46.15       42.61      4.49 o 
   8   0   2      154.30      156.50     22.40 o 
   9   0   2      177.30      160.08     27.30 o 
  10   0   2      460.17      468.88     21.51 o 
  11   0   2        4.28       10.58     15.69 o 
   0   1   2     1036.49      936.29     13.66 o 
   1   1   2      267.06      252.09      4.09 o 
   2   1   2     4353.76     4123.51     19.27 o 
   3   1   2     2156.67     1963.38      9.42 o 
   4   1   2      840.60      803.94      8.31 o 
   5   1   2     1313.20     1395.29     13.19 o 
   6   1   2      201.40      179.92      5.12 o 
   7   1   2      468.95      500.77     10.01 o 
   8   1   2      441.72      423.80     10.56 o 
   9   1   2      151.10      123.48     16.44 o 
  10   1   2       81.27       72.97     15.43 o 
  11   1   2      135.33      117.87     36.86 o 
   0   2   2       29.73       42.83      4.38 o 
   1   2   2       52.63       55.02      2.80 o 
   2   2   2     9252.75     9090.53     45.64 o 
   3   2   2      459.24      446.88      4.97 o 
   4   2   2      601.95      598.95      7.94 o 
   5   2   2     1044.01     1054.55     10.03 o 
   6   2   2      177.29      173.99      7.02 o 
   7   2   2      233.49      223.63      8.93 o 
   8   2   2       28.09       23.55      4.26 o 
   9   2   2      359.06      363.08     15.35 o 
  10   2   2       51.35       42.38      9.03 o 
  11   2   2       15.09       24.11      9.92 o 
   0   3   2      454.20      452.95      8.83 o 
   1   3   2     5070.71     4724.74     22.70 o 
   2   3   2     3092.13     3126.84     14.88 o 
   3   3   2     1831.67     1920.25     13.43 o 
   4   3   2      238.51      241.00      8.06 o 
   5   3   2      792.04      758.63      8.82 o 
   6   3   2      116.87      109.14      5.47 o 
   7   3   2      202.99      199.66     14.92 o 
   8   3   2      361.71      317.27     14.66 o 
   9   3   2      249.06      252.97     27.78 o 
  10   3   2       15.70       19.43      5.09 o 
  11   3   2       52.51       44.05     15.01 o 
   0   4   2    10931.86    10807.48     62.93 o 
   1   4   2     2456.50     2241.52     12.87 o 
   2   4   2      638.14      623.48      5.99 o 
   3   4   2      587.79      554.51      5.43 o 
   4   4   2     3696.55     3733.70     27.92 o 
   5   4   2       27.77       23.34      2.50 o 
   6   4   2      171.01      172.33      8.61 o 
   7   4   2      111.43      111.10     10.91 o 
   8   4   2      411.04      432.58     12.22 o 
   9   4   2       63.74       55.50     14.21 o 
  10   4   2       12.41       12.21      6.88 o 
   0   5   2       68.69       53.17      4.95 o 
   1   5   2     2082.72     1920.06     13.81 o 
   2   5   2      445.26      422.33      6.74 o 
   3   5   2      159.41      161.43      6.10 o 
   4   5   2       60.41       69.44      4.50 o 
   5   5   2      354.67      387.46     10.35 o 
   6   5   2      170.74      152.78     10.58 o 
   7   5   2      161.81      168.44     14.45 o 
   8   5   2      449.60      496.69     13.40 o 
   9   5   2       11.23        5.13      5.37 o 
  10   5   2        7.44        8.32      5.69 o 
   0   6   2     4350.63     4231.40     58.50 o 
   1   6   2       37.16       48.82      3.95 o 
   2   6   2     1297.64     1284.84     10.82 o 
   3   6   2      155.84      153.47      7.26 o 
   4   6   2      251.08      238.43     11.45 o 
   5   6   2      284.22      277.43      7.59 o 
   6   6   2      698.03      701.54     11.11 o 
   7   6   2      264.95      257.63      9.29 o 
   8   6   2      611.24      624.91     16.67 o 
   9   6   2       60.70       68.50     10.38 o 
  10   6   2      234.82      161.84     52.20 o 
   0   7   2        0.97        4.55      4.59 o 
   1   7   2      607.32      661.62     10.09 o 
   2   7   2     1006.23     1002.60     19.53 o 
   3   7   2      268.67      281.65      8.49 o 
   4   7   2      122.92      114.56      8.03 o 
   5   7   2     1092.22     1105.89     20.55 o 
   6   7   2      402.93      373.24     11.31 o 
   7   7   2       17.70       15.15      3.96 o 
   8   7   2      258.83      294.36     20.12 o 
   9   7   2       82.98       71.39     12.51 o 
  10   7   2       21.25       25.82      9.82 o 
   0   8   2     1481.75     1541.69     30.44 o 
   1   8   2      318.38      279.35      9.35 o 
   2   8   2      446.03      443.87     10.27 o 
   3   8   2      101.87      113.41      9.72 o 
   4   8   2       83.73       79.63      7.13 o 
   5   8   2      257.34      270.46     12.68 o 
   6   8   2        2.98        9.51      4.17 o 
   7   8   2      170.47      150.84     19.25 o 
   8   8   2       18.12       25.39      7.08 o 
   9   8   2      120.63      121.50     21.74 o 
   0   9   2       41.81       48.26      6.86 o 
   1   9   2      855.87      805.58     17.72 o 
   2   9   2      600.61      577.21     14.89 o 
   3   9   2     1013.39      963.46     19.36 o 
   4   9   2      904.75      951.88     14.89 o 
   5   9   2      107.93      102.06      9.45 o 
   6   9   2      202.41      209.64     21.23 o 
   7   9   2        5.03       17.09      4.33 o 
   8   9   2        6.57       13.45      4.80 o 
   9   9   2       43.29       48.02     12.20 o 
   0  10   2      163.45      188.36     21.19 o 
   1  10   2      255.66      286.04     17.35 o 
   2  10   2      235.75      237.24     12.49 o 
   3  10   2     1405.40     1442.88     20.03 o 
   4  10   2      177.22      177.76     13.09 o 
   5  10   2     1164.17     1214.21     20.88 o 
   6  10   2       53.21       45.99     10.50 o 
   7  10   2       19.25       13.22      5.26 o 
   8  10   2       46.36       53.49     14.38 o 
   0  11   2      755.96      760.65     20.87 o 
   1  11   2      398.08      416.73     12.83 o 
   2  11   2      792.85      828.34     17.82 o 
   3  11   2      212.61      213.30     15.93 o 
   4  11   2      292.17      306.00     12.81 o 
   5  11   2       50.22       45.92      5.59 o 
   6  11   2       57.42       46.33      9.15 o 
   7  11   2       66.73       51.65      8.88 o 
   8  11   2       89.41       90.63     20.11 o 
   0  12   2       28.24       27.31      7.05 o 
   1  12   2      278.52      294.59     23.72 o 
   2  12   2       55.99       61.81      6.78 o 
   3  12   2      107.76      108.36     10.39 o 
   4  12   2       20.10       19.45      5.01 o 
   5  12   2      122.50      121.10     18.15 o 
   6  12   2      167.44      140.24     27.35 o 
   7  12   2      130.98      152.51     22.18 o 
   0  13   2      127.40      109.10     18.14 o 
   1  13   2      129.53      135.05     13.01 o 
   2  13   2      158.52      150.19     20.15 o 
   3  13   2       44.04       42.02      5.71 o 
   4  13   2       62.60       57.73      7.12 o 
   5  13   2       21.44       17.62      6.62 o 
   6  13   2       47.00       53.89     11.25 o 
   0  14   2      484.91      536.32     19.60 o 
   1  14   2      139.31      142.53     14.36 o 
   2  14   2       96.28      103.05     12.36 o 
   3  14   2      190.78      166.96     14.61 o 
   4  14   2       27.48       25.52      4.79 o 
   5  14   2       11.45        9.61      6.72 o 
   0  15   2       20.78       22.28      6.50 o 
   1  15   2        4.09       12.51      4.77 o 
   2  15   2      105.94       92.83     11.78 o 
   3  15   2       62.13       60.77     10.68 o 
   4  15   2      133.85       96.56     24.12 o 
   0  16   2       34.16       35.21      9.85 o 
   1  16   2       40.34       47.91      7.20 o 
   2  16   2      410.54      420.65     28.10 o 
   1   0   3     6999.80     6756.65     36.67 o 
   2   0   3    12526.77    12820.36     86.22 o 
   3   0   3       83.31       87.72      5.00 o 
   4   0   3       85.18      106.24      5.12 o 
   5   0   3      374.27      378.06      6.69 o 
   6   0   3      203.53      218.36     13.30 o 
   7   0   3       17.18       26.52      4.12 o 
   8   0   3       71.51       83.76     14.75 o 
   9   0   3      114.53      105.95     20.13 o 
  10   0   3      626.45      660.01     89.66 o 
  11   0   3        0.57       13.39     12.64 o 
   0   1   3     1642.37     1531.99     13.69 o 
   1   1   3      458.63      430.73      5.36 o 
   2   1   3      157.92      145.64      3.37 o 
   3   1   3     2320.05     2444.54     14.72 o 
   4   1   3      168.66      165.17      5.16 o 
   5   1   3       37.73       39.49      2.53 o 
   6   1   3     1878.01     1917.46     21.60 o 
   7   1   3      672.95      683.07      8.32 o 
   8   1   3       55.46       45.50      7.84 o 
   9   1   3       82.27       68.35     12.33 o 
  10   1   3      124.31      118.56     17.08 o 
  11   1   3      172.94      161.19     33.51 o 
   0   2   3     1145.81     1075.80     19.10 o 
   1   2   3     4158.31     3779.47     17.62 o 
   2   2   3     7334.03     7610.76     49.79 o 
   3   2   3       16.35       17.86      1.29 o 
   4   2   3      257.17      225.70      5.26 o 
   5   2   3     1257.51     1278.09     12.87 o 
   6   2   3     1715.17     1705.82     27.86 o 
   7   2   3       63.17       71.74      6.34 o 
   8   2   3      299.06      297.34     12.84 o 
   9   2   3        8.70       13.30      6.65 o 
  10   2   3       61.97       67.88      9.95 o 
  11   2   3       27.96       28.34      9.93 o 
   0   3   3     3714.37     3581.16     31.74 o 
   1   3   3     1132.50     1057.21     12.27 o 
   2   3   3      588.82      519.92      5.55 o 
   3   3   3      311.17      285.31      5.64 o 
   4   3   3      534.44      512.88      7.14 o 
   5   3   3       85.40       96.63      3.72 o 
   6   3   3      152.46      154.09     10.14 o 
   7   3   3      144.54      122.02      8.18 o 
   8   3   3        9.11       10.03      2.95 o 
   9   3   3      283.78      281.13     27.78 o 
  10   3   3      133.03      128.83     23.66 o 
  11   3   3      121.67       70.84     29.37 o 
   0   4   3      209.00      208.99      6.67 o 
   1   4   3      269.70      255.48      5.09 o 
   2   4   3     4549.93     4666.58     29.04 o 
   3   4   3     1570.66     1486.51     20.26 o 
   4   4   3     1451.84     1472.02     15.41 o 
   5   4   3      697.55      748.83      8.53 o 
   6   4   3       58.07       58.26      4.40 o 
   7   4   3      791.22      811.72     15.15 o 
   8   4   3       97.69       79.62     10.91 o 
   9   4   3      116.78      117.46     18.45 o 
  10   4   3      150.11      137.76     28.51 o 
   0   5   3     1894.71     1942.28     35.55 o 
   1   5   3     1109.55     1163.91     15.72 o 
   2   5   3     1977.59     1953.34     14.10 o 
   3   5   3       76.80       74.80      4.54 o 
   4   5   3     1712.72     1719.16     14.28 o 
   5   5   3      343.01      343.58      9.29 o 
   6   5   3      275.55      264.00     13.45 o 
   7   5   3      657.21      667.26     12.04 o 
   8   5   3      135.66      131.00     22.03 o 
   9   5   3      120.00       62.28     18.62 o 
  10   5   3       47.95       52.00     12.23 o 
   0   6   3     2447.84     2365.10     30.74 o 
   1   6   3      765.79      789.63     10.94 o 
   2   6   3      509.28      506.23      7.92 o 
   3   6   3      619.11      658.80      9.65 o 
   4   6   3      291.50      292.17      9.34 o 
   5   6   3      327.05      312.47     10.35 o 
   6   6   3      868.79      925.53     16.33 o 
   7   6   3      300.32      286.96     22.63 o 
   8   6   3       14.39       19.30      5.64 o 
   9   6   3      100.70       87.22     19.80 o 
  10   6   3        1.25        5.58      5.72 o 
   0   7   3       54.45       70.27      7.31 o 
   1   7   3     1829.27     1798.95     17.53 o 
   2   7   3      171.21      173.04      9.12 o 
   3   7   3      571.39      526.74     10.36 o 
   4   7   3      205.83      185.17     11.87 o 
   5   7   3     1124.89     1098.05     12.39 o 
   6   7   3      913.68      958.40     19.08 o 
   7   7   3        7.04       15.84      4.11 o 
   8   7   3       26.57       30.36      6.63 o 
   9   7   3       20.40       12.72      5.43 o 
  10   7   3      143.31      146.50     41.16 o 
   0   8   3       38.35       53.16     10.23 o 
   1   8   3      466.55      418.87     10.55 o 
   2   8   3      206.91      205.72     13.09 o 
   3   8   3      660.23      684.28     17.67 o 
   4   8   3      245.03      262.35     10.89 o 
   5   8   3      337.02      367.63     12.07 o 
   6   8   3      621.88      630.66     20.70 o 
   7   8   3      100.43       89.48     16.20 o 
   8   8   3       24.00       23.16      6.78 o 
   9   8   3       41.24       45.95      9.35 o 
   0   9   3      697.30      678.43     21.49 o 
   1   9   3        9.42       21.29      3.99 o 
   2   9   3      387.01      393.42     14.98 o 
   3   9   3      656.13      668.04     16.13 o 
   4   9   3       73.74       80.54      7.40 o 
   5   9   3      344.58      361.56     14.75 o 
   6   9   3      160.12      183.04     13.48 o 
   7   9   3      169.47      130.85     23.17 o 
   8   9   3      149.96      127.62     25.15 o 
   9   9   3       31.21       27.12      9.45 o 
   0  10   3      406.62      410.43     17.79 o 
   1  10   3      109.77      117.32      8.17 o 
   2  10   3      119.54      117.83      9.52 o 
   3  10   3      137.66      118.98     12.63 o 
   4  10   3       39.86       51.28      4.89 o 
   5  10   3       76.35       88.84      8.96 o 
   6  10   3       82.15       85.67     11.70 o 
   7  10   3      148.38      148.75     18.32 o 
   8  10   3       88.03       57.73     13.28 o 
   0  11   3      285.09      342.18     30.42 o 
   1  11   3       13.76       19.87      4.35 o 
   2  11   3      230.57      235.79     18.83 o 
   3  11   3       43.41       45.83      5.96 o 
   4  11   3       51.15       50.14      5.52 o 
   5  11   3      161.09      136.57     13.29 o 
   6  11   3       93.40       97.00     15.43 o 
   7  11   3      163.25      138.43     19.15 o 
   8  11   3       16.44       18.18      7.08 o 
   0  12   3        5.48       12.98      6.83 o 
   1  12   3      706.95      696.71     13.67 o 
   2  12   3      361.43      376.78     15.18 o 
   3  12   3      100.00       94.81     10.41 o 
   4  12   3      340.76      344.03     13.61 o 
   5  12   3      501.05      521.33     18.43 o 
   6  12   3      238.79      253.25     22.54 o 
   7  12   3      127.37      114.04     22.05 o 
   0  13   3       18.73       19.21      5.70 o 
   1  13   3      196.01      191.59     18.32 o 
   2  13   3       14.16       17.83      4.20 o 
   3  13   3      295.30      267.56     19.64 o 
   4  13   3       66.74       62.50     10.07 o 
   5  13   3      399.27      467.24     27.70 o 
   6  13   3       30.35       22.07      9.44 o 
   0  14   3      196.59      208.99     27.64 o 
   1  14   3       98.05      104.76     10.67 o 
   2  14   3      300.61      292.63     18.83 o 
   3  14   3      187.15      182.21     27.29 o 
   4  14   3      158.57      132.50     18.82 o 
   5  14   3        0.84       24.25      6.39 o 
   0  15   3      131.81      121.82     19.32 o 
   1  15   3      410.14      465.08     16.22 o 
   2  15   3       82.06       78.27      9.00 o 
   3  15   3       57.55       43.64     10.48 o 
   4  15   3      173.79      175.45     29.07 o 
   0  16   3      149.22      164.83     26.81 o 
   1  16   3        3.59        9.64      4.02 o 
   0   0   4     3782.98     3761.26     63.87 o 
   1   0   4      151.87      136.74      6.01 o 
   2   0   4      614.87      504.24      7.26 o 
   3   0   4     5753.22     5932.35     48.66 o 
   4   0   4      221.70      220.58      8.51 o 
   5   0   4       30.53       22.21      2.71 o 
   6   0   4       10.35       14.03      3.72 o 
   7   0   4     1940.04     2036.99     30.06 o 
   8   0   4      152.46      126.67     20.64 o 
   9   0   4       51.35       60.38     12.13 o 
  10   0   4       26.27       38.75     14.66 o 
  11   0   4        2.96       21.12     12.44 o 
   0   1   4       14.74       18.14      2.31 o 
   1   1   4      560.50      466.52      4.42 o 
   2   1   4       32.12       35.34      2.04 o 
   3   1   4       90.68      106.03      4.57 o 
   4   1   4       71.92       69.51      3.70 o 
   5   1   4      166.57      160.48      8.64 o 
   6   1   4      338.42      325.49      9.56 o 
   7   1   4      101.83      101.46      6.84 o 
   8   1   4      424.37      415.10     13.05 o 
   9   1   4      669.23      712.23     21.78 o 
  10   1   4      175.29      157.05     45.97 o 
  11   1   4      100.47       79.33     24.82 o 
   0   2   4     3804.51     3511.70     22.49 o 
   1   2   4     1081.52     1012.94      7.69 o 
   2   2   4     2712.34     2734.61     16.62 o 
   3   2   4     1781.46     1789.25     13.75 o 
   4   2   4      995.76      948.02     10.03 o 
   5   2   4     1441.43     1422.52     16.30 o 
   6   2   4       73.91       75.27      5.91 o 
   7   2   4      608.01      580.80     15.68 o 
   8   2   4       79.13       73.27      8.16 o 
   9   2   4      256.04      280.92     33.89 o 
  10   2   4       61.36       63.24     21.36 o 
   0   3   4       66.17       76.08      5.45 o 
   1   3   4     2306.11     2316.67     18.43 o 
   2   3   4      140.35      149.34      6.52 o 
   3   3   4     1146.83     1133.65     14.88 o 
   4   3   4     1060.63      985.65     11.36 o 
   5   3   4      889.39      897.15     10.40 o 
   6   3   4      301.54      286.89      8.64 o 
   7   3   4     1187.74     1229.14     24.92 o 
   8   3   4      348.39      351.73     23.56 o 
   9   3   4      293.71      388.00     46.40 o 
  10   3   4        1.48        9.25      5.37 o 
   0   4   4      443.32      437.42     10.49 o 
   1   4   4      934.13      901.67     10.17 o 
   2   4   4     4307.91     4350.08     27.08 o 
   3   4   4     1246.75     1231.34     13.80 o 
   4   4   4     1180.17     1245.87     13.87 o 
   5   4   4      515.53      475.11     12.91 o 
   6   4   4       49.02       40.97      4.82 o 
   7   4   4       79.13       75.87      8.28 o 
   8   4   4        2.84        5.06      4.06 o 
   9   4   4       18.88       25.86      6.57 o 
  10   4   4       87.40       63.57     11.49 o 
   0   5   4      318.48      316.20     12.54 o 
   1   5   4      941.20      921.39     11.65 o 
   2   5   4      830.10      789.58     11.32 o 
   3   5   4     4583.00     4917.31     69.08 o 
   4   5   4       65.76       61.99      4.61 o 
   5   5   4      284.62      272.42     14.42 o 
   6   5   4      119.89       96.22     13.77 o 
   7   5   4        8.87       13.14      3.16 o 
   8   5   4       70.47       76.09      8.42 o 
   9   5   4       20.32       20.41      6.05 o 
  10   5   4      172.31      227.13     27.85 o 
   0   6   4       87.32       90.15      9.12 o 
   1   6   4      291.39      306.13     10.72 o 
   2   6   4      321.50      381.68      9.32 o 
   3   6   4      313.68      320.51      9.56 o 
   4   6   4       16.29       12.47      1.70 o 
   5   6   4      651.57      660.79     12.36 o 
   6   6   4      132.49      111.26      7.70 o 
   7   6   4      186.58      161.56     19.09 o 
   8   6   4       36.98       30.96      6.71 o 
   9   6   4      246.73      272.26     28.34 o 
  10   6   4       90.59       70.59     15.05 o 
   0   7   4     1581.63     1608.24     24.15 o 
   1   7   4     2670.11     2710.39     24.17 o 
   2   7   4      234.38      224.60      9.63 o 
   3   7   4      159.05      170.18      7.47 o 
   4   7   4      159.99      152.72      6.82 o 
   5   7   4      305.79      307.32     14.85 o 
   6   7   4      435.69      478.64     15.53 o 
   7   7   4      424.38      444.13     14.41 o 
   8   7   4       53.27       58.09      9.08 o 
   9   7   4        6.72       12.34      5.17 o 
   0   8   4       57.85       65.52      7.05 o 
   1   8   4      213.68      222.77     13.10 o 
   2   8   4      680.64      685.68     12.50 o 
   3   8   4       25.34       23.88      4.69 o 
   4   8   4      531.18      524.21     11.20 o 
   5   8   4       36.33       36.69      4.96 o 
   6   8   4      139.47      131.04     13.97 o 
   7   8   4       45.89       44.20      6.47 o 
   8   8   4       29.00       27.37      5.83 o 
   9   8   4       67.34       54.32     12.69 o 
   0   9   4       41.91       51.30      7.24 o 
   1   9   4      349.18      362.31     15.00 o 
   2   9   4      618.96      589.30     16.37 o 
   3   9   4      486.31      481.87     12.00 o 
   4   9   4       60.70       51.37      5.34 o 
   5   9   4      305.33      310.75     12.92 o 
   6   9   4      330.23      339.88     16.15 o 
   7   9   4      177.24      193.23     24.51 o 
   8   9   4       27.21       30.59      5.60 o 
   9   9   4      220.88      260.91     25.05 o 
   0  10   4     1336.25     1350.45     35.15 o 
   1  10   4      161.58      166.49     12.01 o 
   2  10   4        8.66       15.71      3.54 o 
   3  10   4       40.30       33.97      4.31 o 
   4  10   4      409.31      417.35     11.30 o 
   5  10   4       74.23       65.31      7.23 o 
   6  10   4      118.98      112.53     14.45 o 
   7  10   4       29.42       32.83      9.52 o 
   8  10   4       71.14       43.30     15.24 o 
   0  11   4     2096.82     1992.65     43.39 o 
   1  11   4      104.89      104.68      8.91 o 
   2  11   4      320.35      320.08     14.77 o 
   3  11   4      131.89      146.85     16.79 o 
   4  11   4       80.34       99.76      9.99 o 
   5  11   4      107.58       96.49     11.64 o 
   6  11   4       43.15       44.57      8.75 o 
   7  11   4       39.33       31.22      7.86 o 
   8  11   4       10.72       27.94      6.09 o 
   0  12   4      186.74      183.77     26.31 o 
   1  12   4      872.46      847.24     20.76 o 
   2  12   4      647.37      668.10     13.62 o 
   3  12   4      126.27      104.83     12.38 o 
   4  12   4       29.24       38.64      7.02 o 
   5  12   4      266.83      238.70     13.98 o 
   6  12   4      198.21      186.74     28.90 o 
   7  12   4       10.41       18.11      4.42 o 
   0  13   4       33.91       32.97      8.01 o 
   1  13   4      175.56      153.38     16.39 o 
   2  13   4       34.27       37.77      6.56 o 
   3  13   4      174.08      179.96     21.49 o 
   4  13   4      119.06       85.50     14.06 o 
   5  13   4      159.05      169.17     27.55 o 
   6  13   4       19.88       13.81      4.71 o 
   0  14   4       12.39       10.31      6.51 o 
   1  14   4       90.83       85.77      8.36 o 
   2  14   4        4.28        9.66      4.11 o 
   3  14   4       33.82       32.86      6.12 o 
   4  14   4       46.67       48.15      9.00 o 
   5  14   4       62.01       49.61     11.31 o 
   0  15   4      163.09      149.58     22.86 o 
   1  15   4        6.48       11.60      3.83 o 
   2  15   4       49.96       41.03      7.60 o 
   3  15   4        3.50       14.33      4.42 o 
   0  16   4      179.54      171.11     32.29 o 
   1   0   5      364.50      368.23      6.78 o 
   2   0   5       83.78       81.78      6.58 o 
   3   0   5     1459.69     1464.96     15.01 o 
   4   0   5     3898.83     3881.10     38.59 o 
   5   0   5       41.29       43.90      4.58 o 
   6   0   5      338.55      319.06     23.31 o 
   7   0   5      269.34      270.54     15.68 o 
   8   0   5      827.60      856.76     29.07 o 
   9   0   5       31.21       49.17     17.63 o 
  10   0   5       11.19       19.45     12.48 o 
   0   1   5     3223.22     3136.88     26.11 o 
   1   1   5      662.88      633.11      8.59 o 
   2   1   5      742.90      729.28      6.63 o 
   3   1   5     1406.48     1346.59     12.18 o 
   4   1   5      330.97      330.74     10.38 o 
   5   1   5      311.33      257.28      9.73 o 
   6   1   5      257.44      253.29      8.61 o 
   7   1   5     1471.58     1577.27     25.02 o 
   8   1   5      102.18       96.17     10.06 o 
   9   1   5       19.57       14.28      8.60 o 
  10   1   5       57.96       36.90     12.86 o 
   0   2   5     5769.82     6294.44     44.28 o 
   1   2   5      914.74      885.62     10.89 o 
   2   2   5     1854.05     1918.52     16.25 o 
   3   2   5      424.75      395.79     10.58 o 
   4   2   5      458.50      455.56      9.24 o 
   5   2   5      418.29      414.05     12.72 o 
   6   2   5      347.25      338.11      9.28 o 
   7   2   5      415.01      416.12     20.41 o 
   8   2   5       59.61       51.00      7.08 o 
   9   2   5      132.69      127.92     23.29 o 
  10   2   5        1.97        6.34      9.32 o 
   0   3   5     1332.46     1314.50     20.51 o 
   1   3   5      478.86      442.65      5.85 o 
   2   3   5     1094.58     1097.95     10.10 o 
   3   3   5      315.42      315.76     12.57 o 
   4   3   5      817.52      883.06     11.23 o 
   5   3   5      121.81      111.22      7.42 o 
   6   3   5      610.80      614.82     13.12 o 
   7   3   5      480.71      488.51     14.35 o 
   8   3   5        8.37       17.07      5.23 o 
   9   3   5      188.35      199.19     26.47 o 
  10   3   5      507.80      535.34     47.36 o 
   0   4   5        0.00        3.38      3.27 o 
   1   4   5      697.66      691.38     10.22 o 
   2   4   5     1121.21     1157.15     12.81 o 
   3   4   5      365.19      339.38     12.70 o 
   4   4   5      582.52      589.74     15.07 o 
   5   4   5     1086.68     1138.24     22.16 o 
   6   4   5      137.41      137.92      9.71 o 
   7   4   5      339.74      318.07     11.53 o 
   8   4   5       16.91       13.53      4.76 o 
   9   4   5      451.80      450.41     32.21 o 
  10   4   5       29.27       20.95      9.41 o 
   0   5   5       55.49       46.32      5.00 o 
   1   5   5      205.39      229.11      9.72 o 
   2   5   5      120.79      139.93      7.89 o 
   3   5   5      217.84      267.34     12.32 o 
   4   5   5      336.39      338.03     12.50 o 
   5   5   5      398.02      407.98     16.92 o 
   6   5   5      542.37      532.77     20.98 o 
   7   5   5      769.17      820.48     21.76 o 
   8   5   5      389.03      408.53     26.62 o 
   9   5   5       42.37       38.66     10.48 o 
  10   5   5      263.02      273.29     47.42 o 
   0   6   5       61.14       60.71      8.70 o 
   1   6   5      922.20      914.52     11.81 o 
   2   6   5      641.46      642.88     13.30 o 
   3   6   5      102.19      118.47      5.54 o 
   4   6   5      700.99      719.30     17.86 o 
   5   6   5       12.46       13.07      2.16 o 
   6   6   5      932.76      952.68     24.07 o 
   7   6   5       58.67       64.78      7.66 o 
   8   6   5       34.16       41.98      8.27 o 
   9   6   5       59.78       57.41     11.02 o 
  10   6   5       42.69       43.38     10.59 o 
   0   7   5      137.78      163.63     12.77 o 
   1   7   5      204.41      200.81      9.77 o 
   2   7   5      367.56      373.43     11.55 o 
   3   7   5     1624.99     1677.64     26.87 o 
   4   7   5      922.47      936.65     14.68 o 
   5   7   5      537.93      590.76     16.38 o 
   6   7   5      389.52      415.51     18.66 o 
   7   7   5      371.12      419.84     18.93 o 
   8   7   5      357.10      344.95     17.61 o 
   9   7   5       21.03       25.39      7.71 o 
   0   8   5     1627.28     1632.84     59.02 o 
   1   8   5      226.52      246.94     10.79 o 
   2   8   5      473.29      462.76     16.99 o 
   3   8   5      589.45      619.32     10.33 o 
   4   8   5      266.97      261.16      9.68 o 
   5   8   5      135.11      146.41     13.36 o 
   6   8   5      153.52      185.46     13.56 o 
   7   8   5      174.91      184.92     21.92 o 
   8   8   5      102.97      106.79     18.47 o 
   9   8   5       77.45       71.01     13.64 o 
   0   9   5       85.13       80.32     10.25 o 
   1   9   5      474.79      463.91     14.77 o 
   2   9   5     1518.11     1595.45     28.16 o 
   3   9   5      534.79      536.75     12.15 o 
   4   9   5      149.98      154.06     14.27 o 
   5   9   5      333.30      347.25     13.79 o 
   6   9   5       38.91       39.27      6.93 o 
   7   9   5      207.65      218.36     24.05 o 
   8   9   5       34.08       22.46      6.75 o 
   0  10   5       91.81       97.68     10.15 o 
   1  10   5       22.97       30.85      4.41 o 
   2  10   5      258.48      248.31     14.91 o 
   3  10   5       57.26       63.96      6.64 o 
   4  10   5      126.01      108.39     11.08 o 
   5  10   5       99.25       81.08      7.44 o 
   6  10   5       75.42       69.07      6.49 o 
   7  10   5       90.19       94.67     13.66 o 
   8  10   5      587.85      731.73     33.18 o 
   0  11   5      235.47      199.33     28.09 o 
   1  11   5      159.20      150.54     14.29 o 
   2  11   5      207.67      229.39     18.40 o 
   3  11   5      261.01      248.20     17.34 o 
   4  11   5       43.46       44.86      6.25 o 
   5  11   5       16.98       16.17      4.65 o 
   6  11   5       27.62       26.87      6.70 o 
   7  11   5       15.86       28.00      6.59 o 
   0  12   5       32.19       46.77      7.54 o 
   1  12   5      461.54      476.94     15.05 o 
   2  12   5        6.10       14.12      3.62 o 
   3  12   5      202.95      201.93     20.00 o 
   4  12   5      113.03      110.09     14.47 o 
   5  12   5      242.67      223.45     22.92 o 
   6  12   5       21.14       36.53      6.51 o 
   7  12   5       72.41       52.64     14.96 o 
   0  13   5      298.13      323.76     25.17 o 
   1  13   5       84.25       78.72      9.46 o 
   2  13   5      199.53      220.45     21.02 o 
   3  13   5      191.40      170.44     21.64 o 
   4  13   5       50.15       46.98      8.82 o 
   5  13   5       44.83       45.85      9.98 o 
   6  13   5       75.17       67.32     16.17 o 
   0  14   5       23.10       30.95      7.14 o 
   1  14   5      237.65      216.38     15.90 o 
   2  14   5       26.26       23.79      6.49 o 
   3  14   5      146.76      141.01     17.97 o 
   4  14   5       10.76        5.21      5.39 o 
   0  15   5      291.00      314.32     18.02 o 
   1  15   5       84.60       81.31     13.03 o 
   2  15   5      173.38      153.50     20.39 o 
   3  15   5      122.35      105.40     16.17 o 
   0   0   6     3797.54     3981.29     50.68 o 
   1   0   6     1522.89     1528.83     20.65 o 
   2   0   6     3797.01     3867.33     64.33 o 
   3   0   6       95.72       95.09      8.67 o 
   4   0   6     1251.94     1293.64     23.14 o 
   5   0   6        0.00        8.27      2.36 o 
   6   0   6      200.00      206.58     16.66 o 
   7   0   6       11.89       10.35      2.60 o 
   8   0   6        3.35       16.65      6.24 o 
   9   0   6      273.81      214.76     88.91 o 
  10   0   6        1.64       -7.05     12.80 o 
   0   1   6      520.99      554.54      9.48 o 
   1   1   6      474.96      512.35      6.53 o 
   2   1   6      352.67      375.36      6.49 o 
   3   1   6      360.44      332.71      7.50 o 
   4   1   6      241.26      232.86      9.58 o 
   5   1   6      961.75      990.48     15.00 o 
   6   1   6      248.41      255.25      8.27 o 
   7   1   6     1374.07     1429.04     13.77 o 
   8   1   6      159.17      153.00     16.02 o 
   9   1   6       37.86       47.49     14.75 o 
  10   1   6      457.80      495.72     83.30 o 
   0   2   6      203.16      229.42     17.14 o 
   1   2   6      106.79      120.59      7.21 o 
   2   2   6      703.60      733.68      7.63 o 
   3   2   6     2199.58     2290.39     20.40 o 
   4   2   6      173.06      177.90      9.17 o 
   5   2   6      277.53      289.80      9.51 o 
   6   2   6      381.56      354.02      8.35 o 
   7   2   6      396.98      422.78     19.07 o 
   8   2   6       15.37        7.62      3.06 o 
   9   2   6      105.15      129.43     26.05 o 
  10   2   6       22.96       36.95     12.12 o 
   0   3   6       19.94       27.74      4.39 o 
   1   3   6     1087.79     1139.04     13.50 o 
   2   3   6      827.45      807.24      8.61 o 
   3   3   6     1218.94     1244.95     17.19 o 
   4   3   6       71.92       73.68      6.90 o 
   5   3   6      413.59      408.10     11.81 o 
   6   3   6      445.55      451.53     11.69 o 
   7   3   6      368.70      403.07     19.13 o 
   8   3   6       66.17       52.72     12.18 o 
   9   3   6        2.74        8.57      6.47 o 
  10   3   6      266.63      300.58     36.81 o 
   0   4   6     1569.45     1532.26     26.12 o 
   1   4   6      271.11      304.47      8.57 o 
   2   4   6     1060.62     1052.13     17.32 o 
   3   4   6      976.79      969.10     19.53 o 
   4   4   6      174.51      194.73     13.23 o 
   5   4   6      916.98      933.51     18.69 o 
   6   4   6     1309.48     1345.60     24.72 o 
   7   4   6      438.84      490.71     21.03 o 
   8   4   6      913.32     1040.21     26.34 o 
   9   4   6       92.12       83.50     14.21 o 
  10   4   6       66.13       29.96     14.25 o 
   0   5   6       76.95       83.74      7.74 o 
   1   5   6      154.26      163.03      9.36 o 
   2   5   6       37.46       44.10      3.62 o 
   3   5   6       33.29       38.00      4.31 o 
   4   5   6      122.80      140.83      9.94 o 
   5   5   6      416.53      424.31     17.40 o 
   6   5   6      876.85      915.65     18.56 o 
   7   5   6      144.89      142.37     12.11 o 
   8   5   6       25.08       33.08      6.00 o 
   9   5   6       79.65       77.52     15.22 o 
  10   5   6      217.62      183.75     56.34 o 
   0   6   6       58.51       59.32      7.97 o 
   1   6   6      535.47      532.97      9.52 o 
   2   6   6      136.48      141.70      8.48 o 
   3   6   6     1651.39     1614.33     28.33 o 
   4   6   6      373.22      386.37     20.88 o 
   5   6   6      736.62      780.58     25.82 o 
   6   6   6      518.19      505.10     22.38 o 
   7   6   6     1345.23     1480.74     24.10 o 
   8   6   6       36.63       37.30      6.47 o 
   9   6   6        4.72       13.27      5.72 o 
   0   7   6        7.09       11.24      4.33 o 
   1   7   6      191.31      205.80     11.01 o 
   2   7   6       64.61       71.56      5.36 o 
   3   7   6        5.99       10.60      3.42 o 
   4   7   6      506.91      499.37     14.15 o 
   5   7   6      877.01     1004.46     13.60 o 
   6   7   6      600.16      606.23     13.83 o 
   7   7   6      527.94      588.48     23.10 o 
   8   7   6      517.90      606.34     34.18 o 
   9   7   6        7.26        8.40      4.78 o 
   0   8   6      850.68      882.50     25.89 o 
   1   8   6      291.87      298.01     15.30 o 
   2   8   6      505.78      516.66     12.25 o 
   3   8   6       33.60       42.04      4.96 o 
   4   8   6      962.10      938.90     21.38 o 
   5   8   6      748.07      774.82     16.81 o 
   6   8   6      198.74      177.33     17.12 o 
   7   8   6       10.26       12.81      6.22 o 
   8   8   6      184.79      146.25     23.14 o 
   9   8   6       63.01       44.38      7.06 o 
   0   9   6      172.62      179.41     18.86 o 
   1   9   6      148.68      140.98     12.33 o 
   2   9   6       21.86       26.17      4.62 o 
   3   9   6       65.07       66.64      7.17 o 
   4   9   6      172.85      164.88     15.15 o 
   5   9   6      137.26      116.03     10.99 o 
   6   9   6       21.17       22.84      4.73 o 
   7   9   6      257.27      291.82     23.31 o 
   8   9   6       28.60       28.51      7.07 o 
   0  10   6       34.57       38.43      7.95 o 
   1  10   6       14.60       16.68      3.23 o 
   2  10   6      230.08      222.42     14.13 o 
   3  10   6      206.65      203.32     19.23 o 
   4  10   6      216.02      206.99     20.22 o 
   5  10   6      570.42      599.88     20.07 o 
   6  10   6      133.18      124.06     16.42 o 
   7  10   6       53.95       56.59      9.81 o 
   8  10   6        2.36       15.39      6.51 o 
   0  11   6       84.85       80.71     12.13 o 
   1  11   6        6.49       14.31      4.23 o 
   2  11   6       66.66       59.50      7.07 o 
   3  11   6      741.09      754.31     20.65 o 
   4  11   6       59.17       72.20      8.73 o 
   5  11   6      282.72      280.82     23.84 o 
   6  11   6      535.51      612.13     22.11 o 
   7  11   6      658.71      720.14     21.47 o 
   0  12   6      178.51      167.08     24.70 o 
   1  12   6      100.91       96.37      9.92 o 
   2  12   6       97.82      115.50     10.83 o 
   3  12   6      205.30      162.88     22.28 o 
   4  12   6      309.86      308.98     17.12 o 
   5  12   6       99.63      104.25     15.27 o 
   6  12   6        3.11        4.71      5.06 o 
   0  13   6       17.03       16.25      6.61 o 
   1  13   6       97.99       99.59     12.04 o 
   2  13   6       31.41       28.47      4.45 o 
   3  13   6       83.39       83.05     11.14 o 
   4  13   6       31.61       24.42      4.84 o 
   5  13   6       29.61       30.37      7.33 o 
   0  14   6       56.62       60.55     11.32 o 
   1  14   6      318.22      348.76     22.77 o 
   2  14   6       37.78       35.77      8.85 o 
   3  14   6      329.59      377.92     29.17 o 
   4  14   6       20.90       17.03      4.94 o 
   0  15   6       38.60       29.23      7.04 o 
   1  15   6        9.59       18.68      4.50 o 
   2  15   6       99.69       93.10     14.05 o 
   1   0   7      824.60      851.12     13.30 o 
   2   0   7     1490.58     1590.98     25.67 o 
   3   0   7       31.53       34.45      4.15 o 
   4   0   7       81.21       72.89     10.54 o 
   5   0   7     4660.91     4905.83    104.78 o 
   6   0   7      406.52      386.20     19.37 o 
   7   0   7      551.68      522.75     20.29 o 
   8   0   7       15.08        3.01     12.82 o 
   9   0   7      282.29      329.91     72.85 o 
  10   0   7       65.96       59.95     30.08 o 
   0   1   7      365.38      375.77      8.70 o 
   1   1   7     2736.25     2888.56     24.72 o 
   2   1   7       48.95       51.99      4.18 o 
   3   1   7       68.88       75.02      5.55 o 
   4   1   7      273.94      267.80      8.63 o 
   5   1   7      539.32      521.73     14.14 o 
   6   1   7       69.25       72.95      6.40 o 
   7   1   7      861.41      880.84     18.90 o 
   8   1   7       90.85       93.43     15.28 o 
   9   1   7        2.17       26.66      9.14 o 
  10   1   7      285.19      235.99     67.48 o 
   0   2   7      838.47      854.16     14.36 o 
   1   2   7      825.71      842.32     13.10 o 
   2   2   7      414.70      407.21      8.71 o 
   3   2   7       17.20       10.87      3.15 o 
   4   2   7      730.14      771.50     17.37 o 
   5   2   7      421.17      459.22     17.71 o 
   6   2   7       11.78       12.74      2.74 o 
   7   2   7       90.82       91.19      9.81 o 
   8   2   7      113.02      127.29     17.96 o 
   9   2   7       92.14       99.99     19.46 o 
  10   2   7       74.35       72.37     19.59 o 
   0   3   7     1219.13     1273.09     20.40 o 
   1   3   7      390.01      405.74      9.74 o 
   2   3   7      145.11      163.84     10.76 o 
   3   3   7      729.34      745.93     17.63 o 
   4   3   7      510.28      552.59     15.95 o 
   5   3   7      258.29      293.04     14.10 o 
   6   3   7     1297.60     1346.50     15.99 o 
   7   3   7     1525.44     1684.80     31.92 o 
   8   3   7      210.28      188.04     21.00 o 
   9   3   7      138.57      111.29     21.75 o 
  10   3   7       82.75       47.24     19.04 o 
   0   4   7     1904.87     2162.03     35.37 o 
   1   4   7      554.17      559.45     10.74 o 
   2   4   7      524.62      523.22      8.99 o 
   3   4   7      975.93      996.38     19.28 o 
   4   4   7      499.98      550.65     20.63 o 
   5   4   7       24.92       27.95      4.03 o 
   6   4   7      501.88      579.39     17.89 o 
   7   4   7      314.89      323.82     19.90 o 
   8   4   7       28.96       41.96      6.85 o 
   9   4   7      151.78      143.98     29.18 o 
   0   5   7      748.89      753.53     24.39 o 
   1   5   7      582.26      577.54     11.01 o 
   2   5   7      518.18      512.66     10.31 o 
   3   5   7      357.43      386.91     15.58 o 
   4   5   7      113.81      128.17     10.03 o 
   5   5   7      337.82      334.27     17.45 o 
   6   5   7      278.87      254.15     15.24 o 
   7   5   7      268.85      221.41     20.84 o 
   8   5   7      226.06      221.48     17.81 o 
   9   5   7       41.48       45.06      9.25 o 
   0   6   7      438.05      458.32     17.06 o 
   1   6   7      177.83      183.24     11.75 o 
   2   6   7      327.25      330.75     14.06 o 
   3   6   7      109.80      129.93     10.98 o 
   4   6   7     1698.70     1839.94     23.34 o 
   5   6   7       45.48       41.51      4.31 o 
   6   6   7       98.21       95.61      9.07 o 
   7   6   7       18.90       17.06      5.31 o 
   8   6   7      149.22      141.88     19.31 o 
   9   6   7      127.19      114.39     25.51 o 
   0   7   7      231.27      229.45     19.36 o 
   1   7   7      230.53      249.65     12.86 o 
   2   7   7       24.88       29.62      3.38 o 
   3   7   7       89.98       76.21      6.04 o 
   4   7   7      348.38      373.09     18.96 o 
   5   7   7      379.70      381.01     16.39 o 
   6   7   7      205.38      177.19     18.87 o 
   7   7   7      190.46      173.80     21.64 o 
   8   7   7      676.24      790.91     20.56 o 
   9   7   7      110.56      102.38     15.64 o 
   0   8   7      502.70      466.99     18.79 o 
   1   8   7      192.84      199.54     13.46 o 
   2   8   7      254.74      258.46     12.30 o 
   3   8   7      373.39      351.63     21.40 o 
   4   8   7       47.19       62.83      5.84 o 
   5   8   7      283.07      299.85     20.52 o 
   6   8   7      316.67      328.49     24.31 o 
   7   8   7      150.76      145.19     23.34 o 
   8   8   7      123.91      110.92     15.99 o 
   0   9   7       68.81       63.73      9.14 o 
   1   9   7      885.54      892.31     16.87 o 
   2   9   7      209.86      172.89     10.87 o 
   3   9   7      174.67      168.19     14.10 o 
   4   9   7       32.57       46.58      6.89 o 
   5   9   7       85.37       67.57      8.40 o 
   6   9   7       86.03       99.07     11.61 o 
   7   9   7       95.21       97.20     16.32 o 
   8   9   7       56.74       61.28     11.14 o 
   0  10   7      293.01      292.67     20.46 o 
   1  10   7      538.73      526.29     16.73 o 
   2  10   7      480.86      484.77     13.75 o 
   3  10   7       64.90       51.15      7.35 o 
   4  10   7       41.94       45.33      5.52 o 
   5  10   7      392.77      388.61     19.19 o 
   6  10   7       94.36       89.79     12.78 o 
   7  10   7        0.97       17.43      6.06 o 
   0  11   7      105.89      108.26     14.09 o 
   1  11   7       15.33       21.33      3.30 o 
   2  11   7      567.83      547.04     20.37 o 
   3  11   7      417.19      453.41     19.99 o 
   4  11   7       72.75       77.64     12.96 o 
   5  11   7      267.84      239.15     22.83 o 
   6  11   7       12.30       11.89      5.01 o 
   0  12   7      665.72      661.16     32.18 o 
   1  12   7       47.19       40.36      7.45 o 
   2  12   7       15.19       21.06      5.39 o 
   3  12   7       13.64       14.85      3.63 o 
   4  12   7       94.16       82.42     13.30 o 
   5  12   7       10.97       11.38      3.86 o 
   6  12   7       28.55       28.63      7.97 o 
   0  13   7      137.11      143.52     17.69 o 
   1  13   7      168.20      150.36     18.82 o 
   2  13   7       89.97       82.56     12.78 o 
   3  13   7       89.06       72.54     11.95 o 
   4  13   7       23.77       19.69      5.16 o 
   5  13   7      110.15       95.10     15.38 o 
   0  14   7        0.52        9.99      6.91 o 
   1  14   7      119.18       98.09     12.96 o 
   2  14   7       12.17       17.23      4.51 o 
   3  14   7        0.38       11.65      3.63 o 
   0   0   8       23.01       21.20      7.27 o 
   1   0   8      138.10      154.92     14.13 o 
   2   0   8     1650.97     1803.59     29.76 o 
   3   0   8      954.83      990.08     21.47 o 
   4   0   8      229.06      211.51     22.35 o 
   5   0   8        4.76        8.43      4.19 o 
   6   0   8      296.52      323.44     13.26 o 
   7   0   8      101.27      101.46     13.47 o 
   8   0   8       22.52       12.22      9.27 o 
   9   0   8       42.48       47.51     12.92 o 
   0   1   8      345.56      360.06     16.21 o 
   1   1   8      410.42      428.88      9.50 o 
   2   1   8      900.15      943.98     13.77 o 
   3   1   8      248.56      237.57     10.99 o 
   4   1   8       18.53       15.31      2.41 o 
   5   1   8       17.26       18.70      3.10 o 
   6   1   8      242.42      247.96     14.87 o 
   7   1   8      501.98      520.38     14.00 o 
   8   1   8      123.89      136.07     17.48 o 
   9   1   8       65.69       83.27     15.00 o 
   0   2   8       95.15      110.83     22.24 o 
   1   2   8      119.79      153.33     12.31 o 
   2   2   8      675.51      702.51     11.51 o 
   3   2   8      476.85      447.77     17.54 o 
   4   2   8       53.09       54.42      5.33 o 
   5   2   8      515.67      518.60     12.29 o 
   6   2   8      352.63      364.88     11.51 o 
   7   2   8      105.98      114.46     11.62 o 
   8   2   8       19.44       16.89      4.48 o 
   9   2   8       10.70       19.34     12.08 o 
   0   3   8      475.32      558.60     17.96 o 
   1   3   8     1113.20     1189.53     17.48 o 
   2   3   8       29.72       40.20      3.72 o 
   3   3   8     1002.56     1020.64     20.14 o 
   4   3   8      125.63      119.46      8.92 o 
   5   3   8      291.48      294.95     14.93 o 
   6   3   8      183.94      182.95     10.81 o 
   7   3   8      182.39      195.36     17.22 o 
   8   3   8       38.18       24.07      6.32 o 
   9   3   8       49.08       47.14     11.92 o 
   0   4   8       50.17       68.80      8.44 o 
   1   4   8      235.03      264.60     16.39 o 
   2   4   8      184.15      184.34     10.11 o 
   3   4   8        1.68        7.60      2.68 o 
   4   4   8      494.46      527.36     24.55 o 
   5   4   8      488.82      509.41     14.22 o 
   6   4   8      293.05      283.35     16.33 o 
   7   4   8      205.05      183.69     22.46 o 
   8   4   8       16.00       19.46      5.05 o 
   9   4   8       91.49       95.84     15.33 o 
   0   5   8      459.37      482.42     20.22 o 
   1   5   8     1001.20     1006.11     17.79 o 
   2   5   8       79.45       77.64      6.24 o 
   3   5   8      430.23      433.20     14.59 o 
   4   5   8      503.84      531.28     21.55 o 
   5   5   8      531.35      585.22     12.87 o 
   6   5   8      392.85      405.44     23.39 o 
   7   5   8      190.52      168.49     18.72 o 
   8   5   8       21.53       23.90      5.24 o 
   9   5   8       49.32       48.04     15.13 o 
   0   6   8     1366.37     1332.28     49.08 o 
   1   6   8      753.93      782.22     15.43 o 
   2   6   8      352.16      373.76     14.60 o 
   3   6   8       98.17      104.78      9.50 o 
   4   6   8      111.60      108.97      9.89 o 
   5   6   8      378.93      357.81     21.25 o 
   6   6   8       93.72       83.94     10.17 o 
   7   6   8      244.29      233.16     26.87 o 
   8   6   8       48.24       35.54      8.57 o 
   9   6   8       22.95       25.61      7.13 o 
   0   7   8       87.63       81.12      9.50 o 
   1   7   8      281.02      271.87     14.48 o 
   2   7   8      898.08      902.06     15.73 o 
   3   7   8      163.28      155.58     11.39 o 
   4   7   8      577.89      602.16     17.21 o 
   5   7   8      495.10      510.99     14.36 o 
   6   7   8      120.54      120.18     14.41 o 
   7   7   8      297.57      332.12     22.53 o 
   8   7   8       67.66       82.31     11.63 o 
   0   8   8      125.55      100.17     11.52 o 
   1   8   8       48.20       47.02      5.76 o 
   2   8   8      787.59      809.84     16.32 o 
   3   8   8      401.26      385.59     19.55 o 
   4   8   8      981.15     1004.03     20.76 o 
   5   8   8       53.34       66.61      7.75 o 
   6   8   8      108.25      106.68     12.62 o 
   7   8   8      121.94       98.47     14.67 o 
   8   8   8      119.60      101.28     19.93 o 
   0   9   8      406.73      431.64     26.52 o 
   1   9   8      567.41      597.80     16.35 o 
   2   9   8       71.14       66.29      8.17 o 
   3   9   8      112.14      106.33     10.29 o 
   4   9   8      128.15      110.60     14.62 o 
   5   9   8      131.25      113.45     15.39 o 
   6   9   8       62.60       47.71      9.71 o 
   7   9   8      141.00      108.41     20.77 o 
   0  10   8       33.34       25.74      6.85 o 
   1  10   8      324.23      294.58     16.95 o 
   2  10   8      267.35      260.56     21.81 o 
   3  10   8      196.10      168.59     13.35 o 
   4  10   8       10.73       19.08      3.92 o 
   5  10   8      360.11      326.53     29.03 o 
   6  10   8       67.77       43.96     12.54 o 
   7  10   8      319.92      379.79     30.38 o 
   0  11   8      191.08      184.23     21.23 o 
   1  11   8       44.10       33.77      5.22 o 
   2  11   8      171.13      146.81     16.69 o 
   3  11   8       25.67       30.84      4.75 o 
   4  11   8       91.33       87.72     11.04 o 
   5  11   8       28.67       32.50      8.68 o 
   6  11   8       12.92       16.52      4.68 o 
   0  12   8       74.28       54.74     12.69 o 
   1  12   8       43.39       32.67      5.65 o 
   2  12   8       19.93       19.92      4.72 o 
   3  12   8      171.43      162.99     21.11 o 
   4  12   8       74.36       58.94     10.00 o 
   5  12   8       69.72       70.92     10.29 o 
   0  13   8      300.36      360.14     39.46 o 
   1  13   8      123.92      102.95     15.94 o 
   2  13   8       19.27       17.34      4.62 o 
   3  13   8       11.32       16.35      4.21 o 
   4  13   8       44.00       47.79      9.82 o 
   0  14   8      117.13       89.74     16.25 o 
   1  14   8      135.60      112.68     20.29 o 
   2  14   8       24.66       16.52      5.12 o 
   1   0   9       14.33       17.36      4.60 o 
   2   0   9      185.94      194.84     17.77 o 
   3   0   9        7.19        7.92      3.70 o 
   4   0   9      167.82      157.92     16.62 o 
   5   0   9      122.00      107.68     12.41 o 
   6   0   9      112.96      104.99     12.59 o 
   7   0   9      246.70      233.53     24.08 o 
   8   0   9       11.60       12.92      6.42 o 
   9   0   9      133.97      120.00     41.81 o 
   0   1   9       38.68       38.38      6.32 o 
   1   1   9       10.08       16.28      3.61 o 
   2   1   9      145.10      156.36     10.40 o 
   3   1   9        5.91       10.78      2.63 o 
   4   1   9      150.36      141.36      9.95 o 
   5   1   9      517.93      475.71     15.13 o 
   6   1   9       51.95       63.52      8.35 o 
   7   1   9       49.58       60.54      9.04 o 
   8   1   9      600.28      686.36     37.08 o 
   9   1   9       44.37       34.59     10.74 o 
   0   2   9     2753.85     2805.84     60.48 o 
   1   2   9      469.32      501.89     11.82 o 
   2   2   9      884.51      846.93     19.40 o 
   3   2   9      231.22      209.30     10.32 o 
   4   2   9      503.08      470.76     14.64 o 
   5   2   9      416.13      413.91     15.57 o 
   6   2   9      169.30      161.02     12.66 o 
   7   2   9      208.75      198.61     21.65 o 
   8   2   9       59.53       51.92     10.55 o 
   9   2   9      266.59      234.64     58.88 o 
   0   3   9      475.04      518.74     20.31 o 
   1   3   9      332.60      340.85     24.40 o 
   2   3   9       48.96       50.94      4.71 o 
   3   3   9     1219.50     1287.68     16.17 o 
   4   3   9      143.83      160.22     12.03 o 
   5   3   9      104.21      107.46     10.69 o 
   6   3   9       63.80       62.34      7.36 o 
   7   3   9       30.43       32.77      4.61 o 
   8   3   9      108.02      104.85     17.06 o 
   9   3   9       69.84       65.38     18.16 o 
   0   4   9      171.42      188.63     19.91 o 
   1   4   9     2603.81     2840.76     38.33 o 
   2   4   9      764.21      770.21     15.66 o 
   3   4   9      536.45      556.43     20.08 o 
   4   4   9      814.96      868.00     16.34 o 
   5   4   9      446.11      461.17     18.33 o 
   6   4   9      191.53      193.26     16.91 o 
   7   4   9       43.36       32.12      6.59 o 
   8   4   9       75.16       71.10     12.24 o 
   9   4   9       16.82       16.73      6.70 o 
   0   5   9     1228.47     1269.12     35.89 o 
   1   5   9      136.10      138.92      8.54 o 
   2   5   9       90.67       87.50      6.92 o 
   3   5   9       21.99       33.82      4.56 o 
   4   5   9      156.99      172.29     13.39 o 
   5   5   9      381.92      389.81     17.67 o 
   6   5   9      210.08      190.72     19.25 o 
   7   5   9        6.51       18.48      5.25 o 
   8   5   9       46.69       40.07     16.40 o 
   0   6   9      705.77      761.66     24.83 o 
   1   6   9      235.52      268.75     13.69 o 
   2   6   9     1796.36     1915.48     23.77 o 
   3   6   9     1020.04     1084.85     14.72 o 
   4   6   9      250.72      243.99     18.59 o 
   5   6   9      740.11      759.76     18.35 o 
   6   6   9       40.13       38.87      7.47 o 
   7   6   9       18.17       20.52      4.88 o 
   8   6   9       77.93       55.03      9.85 o 
   0   7   9       30.93       35.20      7.03 o 
   1   7   9      804.54      813.25     14.85 o 
   2   7   9      180.62      170.03      7.28 o 
   3   7   9       19.40       21.78      3.89 o 
   4   7   9       64.71       65.87      8.12 o 
   5   7   9        3.34       11.97      3.76 o 
   6   7   9       21.50       28.84      5.59 o 
   7   7   9      166.17      141.36     20.03 o 
   8   7   9       47.79       43.98     10.13 o 
   0   8   9        0.15        6.17      5.26 o 
   1   8   9       34.32       33.32      5.77 o 
   2   8   9      270.15      273.36     19.53 o 
   3   8   9      524.70      518.07     14.40 o 
   4   8   9      435.25      473.89     26.38 o 
   5   8   9       93.77       80.43      8.44 o 
   6   8   9       68.54       84.48     10.44 o 
   7   8   9       49.42       47.70      9.23 o 
   0   9   9       79.56       90.39      9.30 o 
   1   9   9      861.21      838.12     23.73 o 
   2   9   9       14.50       17.72      3.53 o 
   3   9   9       52.56       48.23      6.32 o 
   4   9   9       51.22       52.09      6.17 o 
   5   9   9       29.27       34.52      6.74 o 
   6   9   9       13.99       13.89      5.27 o 
   7   9   9       13.45       19.23      5.52 o 
   0  10   9       33.37       35.07      6.37 o 
   1  10   9      137.20      121.77     12.52 o 
   2  10   9      640.15      668.10     21.66 o 
   3  10   9       17.24       14.34      4.12 o 
   4  10   9      184.32      164.39     16.10 o 
   5  10   9       36.85       33.12      7.01 o 
   6  10   9       17.87       21.49      8.00 o 
   0  11   9       21.29       30.90      8.86 o 
   1  11   9       38.27       35.28      6.44 o 
   2  11   9       68.48       81.42     11.81 o 
   3  11   9       51.06       61.07      8.36 o 
   4  11   9      153.18      152.04     17.26 o 
   5  11   9      173.88      154.43     24.35 o 
   0  12   9        2.16        7.45      6.72 o 
   1  12   9      150.96      122.19     16.69 o 
   2  12   9       42.97       44.09      6.96 o 
   3  12   9        9.45       22.98      5.78 o 
   4  12   9       92.27       90.97     20.24 o 
   0  13   9        0.73       17.89      5.65 o 
   1  13   9       52.40       49.54      7.64 o 
   2  13   9       10.00        5.49      4.97 o 
   3  13   9      103.33       83.73     12.97 o 
   0   0  10       59.45       63.32     12.60 o 
   1   0  10        0.55        8.07      4.31 o 
   2   0  10      322.54      328.87     21.86 o 
   3   0  10      111.38      111.43     17.93 o 
   4   0  10     1086.03     1036.92     22.76 o 
   5   0  10      256.12      266.77     25.53 o 
   6   0  10       63.96       63.40      9.21 o 
   7   0  10      260.19      283.85     28.28 o 
   8   0  10       26.85       22.61     11.07 o 
   9   0  10        4.70       22.74      7.81 o 
   0   1  10      523.03      546.35     22.82 o 
   1   1  10      413.80      422.30     14.36 o 
   2   1  10      147.40      139.98     10.72 o 
   3   1  10      411.69      446.91     13.69 o 
   4   1  10       41.52       34.48      5.13 o 
   5   1  10     1314.39     1395.73     32.53 o 
   6   1  10       16.34       13.62      3.92 o 
   7   1  10       81.63       77.36     10.62 o 
   8   1  10        7.18        8.88      5.34 o 
   9   1  10       88.99       55.96     24.21 o 
   0   2  10        0.22       18.89      4.86 o 
   1   2  10      511.36      538.44     17.58 o 
   2   2  10       25.17       26.77      3.15 o 
   3   2  10      304.15      293.32     13.41 o 
   4   2  10      378.51      423.79     13.23 o 
   5   2  10      130.11      134.14     10.59 o 
   6   2  10       13.39       12.72      3.84 o 
   7   2  10      275.96      262.42     23.34 o 
   8   2  10      125.55       92.16     20.55 o 
   0   3  10       79.80       79.36     10.89 o 
   1   3  10      679.30      682.88     13.38 o 
   2   3  10      429.02      377.60     20.35 o 
   3   3  10      206.10      178.96     10.90 o 
   4   3  10      156.68      166.08     13.97 o 
   5   3  10      518.82      558.30     20.09 o 
   6   3  10      609.91      664.41     24.36 o 
   7   3  10      157.55      177.92     24.05 o 
   8   3  10       30.85       43.44      9.43 o 
   0   4  10     1120.31     1121.37     23.10 o 
   1   4  10      434.93      430.08     18.42 o 
   2   4  10      350.00      352.31     19.99 o 
   3   4  10      506.04      521.85     12.93 o 
   4   4  10      425.33      443.57     18.72 o 
   5   4  10       79.65       91.53      8.44 o 
   6   4  10      103.52      107.87     13.28 o 
   7   4  10      120.32      121.42     13.69 o 
   8   4  10       67.69       69.70     19.28 o 
   0   5  10        2.48       11.32      5.69 o 
   1   5  10     1043.04     1064.71     21.82 o 
   2   5  10      443.42      464.66     12.96 o 
   3   5  10       12.16       21.53      4.65 o 
   4   5  10      119.10      115.39     10.37 o 
   5   5  10      180.78      171.15     15.53 o 
   6   5  10      198.08      165.41     24.30 o 
   7   5  10       21.66       18.75      5.31 o 
   8   5  10        0.83       10.98      4.47 o 
   0   6  10       12.70       14.06      6.13 o 
   1   6  10      677.57      680.72     15.65 o 
   2   6  10      494.05      489.45     17.75 o 
   3   6  10      880.96      920.45     24.22 o 
   4   6  10      249.49      222.21     18.13 o 
   5   6  10      257.40      241.78     21.11 o 
   6   6  10      130.48      127.41     14.75 o 
   7   6  10        9.10       15.27      4.45 o 
   8   6  10       68.91       35.97     20.77 o 
   0   7  10       62.71       79.83     11.35 o 
   1   7  10      838.69      871.21     26.13 o 
   2   7  10      624.84      624.63     18.22 o 
   3   7  10      151.37      148.12     13.67 o 
   4   7  10      250.55      253.49     23.26 o 
   5   7  10      102.50       78.18      9.92 o 
   6   7  10       39.19       44.51      7.81 o 
   7   7  10       54.29       57.09      9.36 o 
   0   8  10      169.46      164.90     18.57 o 
   1   8  10      222.37      230.28     18.76 o 
   2   8  10     1058.26     1118.29     31.77 o 
   3   8  10        8.20       15.91      4.88 o 
   4   8  10      176.24      139.11     17.00 o 
   5   8  10       65.28       74.30      9.37 o 
   6   8  10      134.16      120.82     17.99 o 
   7   8  10       16.50       17.64      5.41 o 
   0   9  10       24.24       25.98      6.57 o 
   1   9  10       15.03       31.04      8.02 o 
   2   9  10       42.25       52.29      8.05 o 
   3   9  10       35.32       38.48      6.40 o 
   4   9  10       57.58       43.19      8.57 o 
   5   9  10       55.46       45.79     10.12 o 
   6   9  10        9.12       14.82      4.25 o 
   0  10  10       25.92       41.53     11.95 o 
   1  10  10      466.60      485.52     14.39 o 
   2  10  10       37.18       27.34      5.50 o 
   3  10  10      157.20      140.22     16.39 o 
   4  10  10       48.95       42.82      6.67 o 
   5  10  10      371.53      413.14     36.31 o 
   0  11  10       47.09       31.77     12.59 o 
   1  11  10       45.42       39.86      5.99 o 
   2  11  10       27.63       25.92      6.19 o 
   3  11  10      177.15      164.54     19.71 o 
   4  11  10      182.94      138.06     21.99 o 
   0  12  10       44.21       14.39     10.75 o 
   1  12  10      116.71       99.58     20.03 o 
   2  12  10       41.86       30.56      6.89 o 
   3  12  10      102.26       90.75     13.68 o 
   0  13  10      191.26      160.06     34.57 o 
   1  13  10       19.53       21.56      6.62 o 
   1   0  11      799.30      851.03     38.09 o 
   2   0  11      925.68     1006.92     25.41 o 
   3   0  11       25.34       23.75      7.83 o 
   4   0  11      443.82      409.81     28.25 o 
   5   0  11       99.43      103.10     11.40 o 
   6   0  11      186.35      178.06     25.61 o 
   7   0  11      586.53      681.29     23.46 o 
   8   0  11        5.96       23.04      8.26 o 
   0   1  11       19.44       17.24      5.71 o 
   1   1  11      922.42      964.02     25.22 o 
   2   1  11      406.02      410.95     12.94 o 
   3   1  11      332.58      308.56     13.93 o 
   4   1  11      439.65      446.69     17.46 o 
   5   1  11      260.85      235.78     22.49 o 
   6   1  11       82.45       67.37      9.11 o 
   7   1  11      133.74      113.79     22.60 o 
   8   1  11      146.85      148.26     22.25 o 
   0   2  11     1173.32     1150.31     26.02 o 
   1   2  11       44.93       52.85      4.85 o 
   2   2  11       22.34       22.66      4.09 o 
   3   2  11       95.66       97.13      8.57 o 
   4   2  11      551.42      527.56     15.22 o 
   5   2  11       68.48       60.19      7.35 o 
   6   2  11       97.71       97.30     10.21 o 
   7   2  11      231.23      209.05     28.74 o 
   8   2  11       22.68       19.53     10.04 o 
   0   3  11       41.53       46.46      7.30 o 
   1   3  11      142.95      137.82     11.25 o 
   2   3  11       47.29       37.77      4.68 o 
   3   3  11      635.41      662.38     21.36 o 
   4   3  11       57.30       57.49      6.51 o 
   5   3  11       30.52       29.40      5.23 o 
   6   3  11       86.90       71.96     10.81 o 
   7   3  11        3.95       15.69      4.52 o 
   8   3  11       27.26       21.89      7.73 o 
   0   4  11     1233.63     1352.64     18.97 o 
   1   4  11      170.81      185.50     14.42 o 
   2   4  11      116.04      113.26      9.32 o 
   3   4  11      482.59      478.30     17.15 o 
   4   4  11       49.93       49.33      7.79 o 
   5   4  11       92.36       93.00     10.97 o 
   6   4  11       18.07       16.19      5.92 o 
   7   4  11       65.45       64.55      9.20 o 
   8   4  11      131.87      119.71     23.33 o 
   0   5  11       23.63       23.69      5.50 o 
   1   5  11      108.32      100.61      9.16 o 
   2   5  11       56.01       59.41      6.01 o 
   3   5  11      241.54      252.10     19.81 o 
   4   5  11      401.07      386.87     20.02 o 
   5   5  11      170.34      123.82     14.61 o 
   6   5  11        9.22       17.00      5.47 o 
   7   5  11       56.84       52.64     12.39 o 
   0   6  11     1685.58     1643.07     50.97 o 
   1   6  11      502.80      523.83     19.09 o 
   2   6  11      714.03      719.46     26.42 o 
   3   6  11      509.99      538.81     17.40 o 
   4   6  11      285.95      339.62     23.25 o 
   5   6  11       67.30       56.51      7.19 o 
   6   6  11       25.64       28.75      6.29 o 
   7   6  11       14.77        9.31      6.35 o 
   0   7  11       63.74       51.49      9.88 o 
   1   7  11      225.73      226.15     17.60 o 
   2   7  11       44.47       64.71      6.97 o 
   3   7  11       87.55       82.39      9.10 o 
   4   7  11      125.23      114.22     12.14 o 
   5   7  11       33.23       28.59      7.17 o 
   6   7  11      175.34      127.89     23.22 o 
   0   8  11      211.65      170.60     21.14 o 
   1   8  11       31.55       35.56      8.49 o 
   2   8  11       94.44       92.28     11.29 o 
   3   8  11      144.75      130.12     15.65 o 
   4   8  11      131.05      117.52     13.44 o 
   5   8  11      168.50      146.94     24.84 o 
   6   8  11       30.11       24.03      6.01 o 
   0   9  11       67.64       58.67     12.79 o 
   1   9  11      137.49      133.48     16.91 o 
   2   9  11       15.40       23.08      5.06 o 
   3   9  11       70.74       76.41     11.15 o 
   4   9  11       10.67       21.28      5.57 o 
   5   9  11      135.99       99.29     15.77 o 
   0  10  11      502.67      584.25     46.65 o 
   1  10  11       50.99       44.57      8.83 o 
   2  10  11       38.99       35.36      8.46 o 
   3  10  11      193.69      160.89     21.65 o 
   4  10  11       89.50       66.75     11.32 o 
   0  11  11       91.22       65.51     27.57 o 
   1  11  11       69.54       73.48     11.05 o 
   2  11  11       50.95       41.78      7.47 o 
   3  11  11       39.30       53.05      9.34 o 
   0  12  11      691.98      799.09     29.72 o 
   1  12  11      122.37      104.60     16.25 o 
   0   0  12        2.49       11.43      6.91 o 
   1   0  12       86.96       80.61     12.10 o 
   2   0  12      534.25      517.29     16.63 o 
   3   0  12      864.50      873.09     26.26 o 
   4   0  12     1022.78     1060.92     65.54 o 
   5   0  12        0.01       12.85      4.91 o 
   6   0  12        1.33        1.13      5.10 o 
   7   0  12       17.45       17.49     10.26 o 
   0   1  12      624.07      659.13     17.27 o 
   1   1  12       41.06       50.67      6.05 o 
   2   1  12      468.09      472.88     19.74 o 
   3   1  12      732.16      693.14     20.33 o 
   4   1  12       81.93       74.38      7.97 o 
   5   1  12       84.31       91.60     11.80 o 
   6   1  12      101.73       93.27     10.83 o 
   7   1  12      104.34       91.43     15.40 o 
   0   2  12      671.19      731.89     24.44 o 
   1   2  12      514.81      572.95     17.16 o 
   2   2  12      251.24      276.42     20.55 o 
   3   2  12      105.37      113.53     10.41 o 
   4   2  12      215.17      194.65     17.16 o 
   5   2  12       29.72       36.68      7.00 o 
   6   2  12      144.37      111.79     19.00 o 
   7   2  12      173.65      144.00     24.79 o 
   0   3  12      616.84      642.87     29.60 o 
   1   3  12       98.96      104.40      8.73 o 
   2   3  12      248.84      247.59     14.37 o 
   3   3  12      312.62      297.44     15.00 o 
   4   3  12      216.79      216.34     17.27 o 
   5   3  12       48.72       35.15      5.89 o 
   6   3  12      137.23      137.31     16.08 o 
   7   3  12       40.92       33.49      7.20 o 
   0   4  12     2800.47     2852.31     40.45 o 
   1   4  12      269.99      259.40     19.39 o 
   2   4  12       93.88       88.09      8.93 o 
   3   4  12      183.57      194.62     18.62 o 
   4   4  12       36.83       39.49      6.17 o 
   5   4  12      279.62      270.79     20.55 o 
   6   4  12       26.62       20.08      7.06 o 
   7   4  12       51.23       37.02      7.17 o 
   0   5  12       46.68       51.46      9.13 o 
   1   5  12      514.46      525.88     19.24 o 
   2   5  12        2.31       13.52      3.54 o 
   3   5  12      115.86       99.10     11.51 o 
   4   5  12      263.83      255.70     19.06 o 
   5   5  12       48.36       37.09      5.90 o 
   6   5  12       71.37       68.06     12.74 o 
   7   5  12       38.43       27.32      6.58 o 
   0   6  12      449.15      513.29     23.65 o 
   1   6  12      617.00      659.79     22.06 o 
   2   6  12       32.51       37.64      5.64 o 
   3   6  12      394.73      386.16     25.40 o 
   4   6  12       16.29       19.31      5.15 o 
   5   6  12       38.21       37.90      5.52 o 
   6   6  12       39.13       48.10     10.25 o 
   0   7  12      203.13      236.03     28.66 o 
   1   7  12      150.00      176.59     16.70 o 
   2   7  12       41.05       51.87      7.33 o 
   3   7  12       54.82       65.69      8.93 o 
   4   7  12       30.27       25.64      4.80 o 
   5   7  12      198.98      221.77     21.23 o 
   6   7  12        1.00       14.29      4.76 o 
   0   8  12       32.88       42.87      8.90 o 
   1   8  12      150.17      151.45     16.25 o 
   2   8  12       75.43       88.24      9.38 o 
   3   8  12      121.73      103.20     13.37 o 
   4   8  12      127.06      111.09     13.66 o 
   5   8  12        0.24       10.18      4.08 o 
   0   9  12       57.52       76.19     17.60 o 
   1   9  12       76.67       80.02     11.74 o 
   2   9  12      101.08       87.72     12.31 o 
   3   9  12       27.77       17.29      4.50 o 
   4   9  12        2.47       11.21      4.16 o 
   0  10  12       18.72       19.78     10.87 o 
   1  10  12        8.98       23.32      5.97 o 
   2  10  12       52.57       51.39      8.10 o 
   3  10  12      134.78       86.74     17.53 o 
   0  11  12      120.44      107.10     26.78 o 
   1  11  12       63.17       35.09      8.75 o 
   1   0  13       10.90       18.00      6.58 o 
   2   0  13       17.96       10.53      7.44 o 
   3   0  13        2.30       10.29      6.50 o 
   4   0  13      275.83      278.26     33.18 o 
   5   0  13      227.06      236.38     33.34 o 
   6   0  13      308.39      260.34     40.48 o 
   7   0  13        3.50       10.19      7.24 o 
   0   1  13       18.12       26.31      8.99 o 
   1   1  13      524.05      528.28     17.50 o 
   2   1  13      242.93      215.63     17.60 o 
   3   1  13      286.72      257.77     17.93 o 
   4   1  13       32.50       30.59      5.71 o 
   5   1  13       21.70       29.03      7.04 o 
   6   1  13        1.08       12.89      4.70 o 
   0   2  13      584.67      575.79     19.60 o 
   1   2  13       42.33       44.01      6.82 o 
   2   2  13       49.99       49.87      6.76 o 
   3   2  13       40.21       32.89      5.44 o 
   4   2  13      320.57      315.99     26.40 o 
   5   2  13       46.97       43.78      6.88 o 
   6   2  13       72.33       68.04     10.99 o 
   0   3  13      614.49      658.20     18.85 o 
   1   3  13      437.11      447.32     18.23 o 
   2   3  13       66.25       73.14      7.64 o 
   3   3  13      122.41       99.06     12.65 o 
   4   3  13      294.04      288.66     23.12 o 
   5   3  13      201.33      176.85     22.44 o 
   6   3  13       22.83       23.95      8.94 o 
   0   4  13      159.05      148.24     20.73 o 
   1   4  13      114.61       98.37     10.67 o 
   2   4  13      261.07      227.66     21.59 o 
   3   4  13      140.85      132.40     13.44 o 
   4   4  13        0.80       11.98      3.73 o 
   5   4  13       88.15       74.57     12.15 o 
   6   4  13      100.61       95.35     14.25 o 
   0   5  13       15.96       13.41      6.89 o 
   1   5  13      451.56      524.45     19.14 o 
   2   5  13      158.44      149.61     16.84 o 
   3   5  13       79.75       71.31      9.25 o 
   4   5  13       36.77       41.39      6.96 o 
   5   5  13        6.75       13.58      4.58 o 
   6   5  13        1.56       15.14      4.76 o 
   0   6  13       22.78       22.39     14.50 o 
   1   6  13      151.48      167.46     15.19 o 
   2   6  13      312.90      313.34     20.07 o 
   3   6  13      411.19      438.26     25.67 o 
   4   6  13       13.71       17.96      4.43 o 
   5   6  13       81.92       66.98     11.79 o 
   0   7  13      248.48      319.83     42.25 o 
   1   7  13      172.39      162.11     18.48 o 
   2   7  13       51.91       66.01      8.84 o 
   3   7  13      296.52      303.39     22.16 o 
   4   7  13       73.96       80.45     11.39 o 
   5   7  13       16.00       19.78      5.10 o 
   0   8  13      413.46      529.88     84.18 o 
   1   8  13      184.67      164.00     24.37 o 
   2   8  13      203.98      171.59     22.99 o 
   3   8  13       13.05       20.21      4.43 o 
   4   8  13       75.62       64.90     12.80 o 
   0   9  13       78.51       75.27     14.89 o 
   1   9  13      144.53      139.54     19.38 o 
   2   9  13       60.25       64.85     12.15 o 
   3   9  13        0.01        9.98      4.57 o 
   0  10  13      192.18      130.36     25.53 o 
   1  10  13       66.79       64.54     10.49 o 
   0   0  14      103.57      103.65     18.71 o 
   1   0  14       51.43       67.04     10.57 o 
   2   0  14       53.96       50.30      8.98 o 
   3   0  14        3.96       16.37      9.26 o 
   4   0  14        4.19        3.82      5.60 o 
   5   0  14        0.04        7.65      5.85 o 
   6   0  14       12.62       15.55      7.74 o 
   0   1  14      648.50      666.25     16.93 o 
   1   1  14       58.78       52.93      7.04 o 
   2   1  14       73.84       65.37      9.07 o 
   3   1  14       59.69       71.82     10.24 o 
   4   1  14       87.47       87.76     12.44 o 
   5   1  14      113.46       92.23     15.85 o 
   6   1  14      118.62       89.96     18.18 o 
   0   2  14        1.21       12.98      6.25 o 
   1   2  14       32.70       28.33      4.62 o 
   2   2  14       36.31       42.22      5.92 o 
   3   2  14       22.89       24.47      6.46 o 
   4   2  14      105.53       81.16     11.77 o 
   5   2  14       18.52       14.63      5.94 o 
   0   3  14      196.15      182.21     25.39 o 
   1   3  14      264.23      280.82     22.23 o 
   2   3  14      352.16      343.50     29.09 o 
   3   3  14       97.13       90.87     10.08 o 
   4   3  14      116.86       96.48     12.59 o 
   5   3  14       20.60       31.31      6.14 o 
   0   4  14      124.54      118.05     18.80 o 
   1   4  14      167.19      138.68     13.47 o 
   2   4  14       29.60       20.73      5.64 o 
   3   4  14      103.84      109.71     11.56 o 
   4   4  14       35.16       31.55      5.00 o 
   5   4  14        2.82       11.70      4.72 o 
   0   5  14       17.86       28.03      7.11 o 
   1   5  14       70.62       64.07      6.55 o 
   2   5  14       97.62       71.64     10.60 o 
   3   5  14      140.48      129.35     18.88 o 
   4   5  14      250.24      211.36     28.06 o 
   0   6  14       48.09       56.06     21.93 o 
   1   6  14      207.61      219.44     26.59 o 
   2   6  14       33.86       32.80      5.41 o 
   3   6  14        6.06       19.56      4.56 o 
   4   6  14        0.01       10.76      4.30 o 
   0   7  14       18.65       36.13     11.31 o 
   1   7  14      119.01      112.00     15.83 o 
   2   7  14      190.24      149.40     25.40 o 
   3   7  14        7.84       11.59      4.14 o 
   0   8  14        1.86       13.65      8.37 o 
   1   8  14       42.53       36.35      8.12 o 
   2   8  14       51.83       51.80      9.77 o 
   1   0  15       47.20       38.01      7.33 o 
   2   0  15      222.49      186.98     34.17 o 
   3   0  15      190.47      138.27     27.04 o 
   4   0  15       53.42       40.75     31.76 o 
   0   1  15      169.28      137.80     27.64 o 
   1   1  15       37.13       32.03      5.45 o 
   2   1  15      179.26      170.08     20.02 o 
   3   1  15       73.06       64.50      9.85 o 
   4   1  15        2.21       13.05      4.80 o 
   0   2  15       48.96       52.28      9.95 o 
   1   2  15       22.08       24.47      5.32 o 
   2   2  15       22.88       17.09      5.11 o 
   3   2  15       52.64       51.52      8.55 o 
   4   2  15       98.55       84.76     13.96 o 
   0   3  15       37.42       47.21     12.15 o 
   1   3  15       82.55       81.24     12.58 o 
   2   3  15       28.22       24.22      4.02 o 
   3   3  15       14.22       19.68      5.60 o 
   4   3  15      154.76      152.02     19.90 o 
   0   4  15       15.10       19.31      6.67 o 
   1   4  15       35.58       40.92      6.46 o 
   2   4  15       76.80       71.47     11.52 o 
   3   4  15      198.06      183.58     24.37 o 
   0   5  15       28.99       18.43      8.24 o 
   1   5  15       39.49       28.12      8.21 o 
   2   5  15       24.04       16.79      4.66 o 
   3   5  15       16.58       19.04      4.64 o 
   0   6  15      130.21      163.36     36.00 o 
   1   6  15      188.39      175.18     23.32 o 
   2   6  15       79.55       74.88     10.23 o 
   0   0  16      189.49      128.33     47.57 o 
   1   0  16      112.42      109.42     20.43 o 
   2   0  16       67.23       53.94     17.25 o 
   0   1  16       73.15       53.02     10.59 o 
   1   1  16       27.60       27.90      7.66 o 
   2   1  16       16.88        5.96      5.48 o 
   0   2  16        1.28       16.38      8.47 o 
   1   2  16       23.77       35.74      6.93 o 
   2   2  16       64.26       59.67     10.23 o 
   0   3  16      128.61      133.63     30.69 o 
   1   3  16       58.80       33.96      8.22 o 
   0   4  16      216.51      151.06     46.64 o 
                                                 
